# Supplementary material for: The Role of Exogenous Non-Starch Polysaccharide Enzymes in Enhancing Digestibility and Performance of Pig
Source: Biology (Basel). 2025 Dec 20;15(1):13. doi: 10.3390/biology15010013 (PMC12784855; doi:10.3390/biology15010013)
Supplement: Supplementary file 1 [file biology-15-00013-s001.zip › supplementary data.xlsx]

## Sheet: Viscosity
Viscosity
Tool; Brookfield Dogital Viscometer Model RVD-ll+
Temp 37C Time 1 min
ID	viscosity(cP)	SD	Shear stress(Dynes/cm_2)	SD	Shear rate(sec_-1)	SD
C1stomach	50	0	17	0	34	0
C1Ileum	1016.7	71.5	345.7	24.3	34	0
C1cecum	323.2	3.9	109.9	1.3	34	0
C2stomach	362.2	59.7	125.5	20.3	34	0
C2Ileum	75	2.5	25.5	0.9	34	0
C2cecum	962.3	83.3	327.3	28.4	34	0
C3stomach	2.5	0	0.9	0	34	0
C3Ileum
C3cecum	2087.3	71.3	709.8	24.3	34	0
C4stomach	7.5	0	2.6	0	34	0
C4Ileum	1151.7	23.6	391.8	8	34	0
C4cecum	704	60.4	239.4	20.6	34	0
C5stomach	7.5	0	2.6	0	34	0
C5Ileum	2400.7	44.5	816.3	15.2	34	0
C5cecum	1646.3	101.3	563	38.2	34	0
T1stomach	605	55.7	205.7	18.9	34	0
T1Ileum	924.2	31.5	314.2	10.7	34	0
T1cecum	220	8.7	74.8	2.9	34	0
T2stomach	857.8	40.2	291.6	13.7	34	0
T2Ileum	1108	31.2	376.8	10.7	34	0
T2cecum	325	4.3	110.5	1.5	34	0
T3stomach	266.7	59.7	90.7	20.3	34	0
T3Ileum	1180.3	159.4	401.5	54.2	34	0
T3cecum	115.8	1.4	39.4	0.5	34	0
T4stomach	11.7	1.4	4	0.5	34	0
T4Ileum	10	0	3.4	0	34	0
T4cecum	1245.7	66.7	423.6	22.8	34	0
T5stomach	9.2	1.4	3.1	0.5	34	0
T5Ileum	866.7	56.3	294.7	19.1	34	0
T5cecum	870	49.9	295.8	17	34	0

## Sheet: Feed Intake
สัตว์ทดลอง	Feed intake (g.)
	Day 1	Day2	Day3	Day4	Day5	Day6	Day7	Day8	Day9	Day10	Day11	Day12	Day13	Day14	SUM	Aver
C1	600	620	600	650	550	650	700	550	600	650	600	620	650	700	8740	624.286
C2	750	800	770	770	850	900	850	750	780	920	880	860	920	920	11720	837.143
C3	900	950	750	800	870	930	910	820	820	810	880	890	880	910	12120	865.714
C4	850	970	800	850	700	910	850	860	910	900	910	900	930	920	12260	875.714
C5	850	600	720	800	820	910	910	880	820	920	880	910	930	910	11860	847.143
T1	750	780	690	630	700	830	840	790	880	780	820	870	880	890	11130	795
T2	680	830	830	720	810	840	840	870	890	860	890	880	890	920	11750	839.286
T3	600	700	860	850	900	870	920	900	920	930	910	920	920	910	12110	865
T4	800	970	890	890	800	850	910	820	860	850	810	860	860	900	12070	862.143
T5	800	800	830	800	850	870	850	800	840	830	830	890	890	910	11790	842.143

## Sheet: BW
สัตว์ทดลอง	BW ( kg.)
	Day 0	Day7	Day15
C1	14.46	15.2	17
C2	14.46	17.9	21.1
C3	17.56	20.6	22.9
C4	19.16	21.6	24.5
C5	17.66	19.9	23.1
ค่าเฉลี่ยกลุ่ม C	16.66	19.04	21.72
T1	14.16	17.5	20.7
T2	16.56	19.6	23.1
T3	17.86	21.3	25
T4	17.06	21	23.5
T5	18.16	20.5	24
ค่าเฉลี่ยกลุ่ม T	16.76	19.98	23.26
ค่าเฉลี่ยทั้งหมด (C+T)	16.71	19.51	22.49

## Sheet: growth performance
Group	Initial Weight0	Weight 7	Final Weight	Body Weight	Aver FI	Total FI	ADG	FCR	Vis stomach	Vis Ileum	Vis cecum	Fe_W1_% Protein digestibility	Fe_W1% Energy digestibility	Fe_W1_%DD	Fe_W2_% Protein digestibility	Fe_W2% Energy digestibility	Fe_W2_%DD	Ile_% Protein digestibility	Ile% Energy digestibility	Ile_%DD	E.coli_colon_log10	Entero_colon_log10	Lacto_colon_log10	E.coli_ileum_log10	Entero_ileum_log10	Lacto_ileum_log10	E.coli_caecum_log10	Entero_caecum_log10	Lacto_caecumlog10
C1	14.46	15.2	17	2.54	624.286	8740	181.429	3.44094	50	1016.7	323.2	61.1868	58.8979	85.4834	69.0342	65.8475	89.177	65.7681	44.214	92.5897	7.66018	7.96293	7	3	4.8507	6.95424	7.68533	8.12592	7.07918
C2	14.46	17.9	21.1	6.64	837.143	11720	474.286	1.76506	362.2	75	962.3	68.922	72.3993	90.3955	76.7569	74.4493	90.7256	60.8604	50.9667	93.4201	6.07918	5.8507	7.62325	6.35655	6.31844	7.34242	7.00783	7.06582	7.11394
C3	17.56	20.6	22.9	5.34	865.714	12120	381.429	2.26966	2.5		2087.3	64.4844	67.6633	88.3029	66.2595	68.9674	89.7553				7.33152	7.50268	6.60206	7.43282	8.01169	6.30103	6.99603	7.17872	6.8451
C4	19.16	21.6	24.5	5.34	875.714	12260	381.429	2.29588	7.5	1151.7	704	49.0103	52.676	82.9912	62.8008	62.8604	87.9703	59.6345	26.7263	90.2766	7.5574	8.08246	7.6721	5.8451	6.03779	7.47712	6.83367	7.12592	7
C5	17.66	19.9	23.1	5.44	847.143	11860	388.571	2.18015	7.5	2400.7	1646.3	65.4117	69.6241	88.7793	53.6055	52.9197	83.1344	70.6912	23.8443	85.0447	7.16543	7.29105	7.38021	4.01551	4.08246	7.74819	7.17079	7.4624	7.43136
T1	14.16	17.5	20.7	6.54	795	11130	467.143	1.70183	605	924.2	220	58.2827	58.7219	86.5147			65.4281	57.3336	31.6755	90.5324	7.00393	7.26396	7.07918	3.50515	4.94088	6.95424	7.00393	6.59208	7.07918
T2	16.56	19.6	23.1	6.54	839.286	11750	467.143	1.79664	857.8	1108	325	96.49	75.5541	91.2622	74.3334	72.6228	90.4807	60.3385	23.9262	89.52	7.48624	7.44291	6.69897		4.52915	6.90309	7.48624	7.76001	6.69897
T3	17.86	21.3	25	7.14	865	12110	510	1.69608	266.7	1180.3	115.8	70.9318		92.4727	63.0503	65.5862	90.0256			87.5863	5.86224	5.57054	2.8819	6.63202	6.76479	7	5.86224	5.78468	4.43573
T4	17.06	21	23.5	6.44	862.143	12070	460	1.87422	11.7	10	1245.7	70.0004	70.313	88.5281	71.748	69.8856	90.4569				7.21629	7.39477	7.27875	8.70834	9.13033	6.77815	7.21629	7.53953	7.27875
T5	18.16	20.5	24	5.84	842.143	11790	417.143	2.01884	9.2	866.7	870	78.0427	75.1757	91.6135	60.3586	61.9559	87.5947	58.0411	23.3518	89.8278	6.18293	6.27247	7.60206	4.46376	5.12803	6.47712	6.18293	6.58186	7.61278
Group	Small intestine (g)	% of body weight	Large intestine (g)	% of body weight	Lung (g)	% of body weight	Heart (g)	% of body weight	Spleen (g)	% of body weight	Liver (g)	% of body weight	Kidney (g)	% of body weight	Stomach (g)	% of body weight
C1	650	3.82353	300	1.76471	250	1.47059	70	0.411765	30	0.176471	440	2.58824	80	0.470588	150	0.882353
C2	950	4.50237	500	2.36967	260	1.23223	130	0.616114	50	0.236967	660	3.12796	100	0.473934	200	0.947867
C3	670	2.92576	405	1.76856	225	0.982533	105	0.458515	45	0.196507	530	2.31441	110	0.480349	170	0.742358
C4	830	3.38776	450	1.83673	330	1.34694	140	0.571429	50	0.204082	700	2.85714	150	0.612245	225	0.918367
C5	790	3.41991	405	1.75325	300	1.2987	100	0.4329	40	0.17316	670	2.90043	100	0.4329	215	0.930736
T1	825	3.98551	650	3.1401	200	0.966184	110	0.531401	50	0.241546	625	3.01932	100	0.483092	200	0.966184
T2	1050	4.54545	425	1.83983	320	1.38528	120	0.519481	50	0.21645	655	2.8355	140	0.606061	180	0.779221
T3	935	3.74	590	2.36	320	1.28	140	0.56	50	0.2	650	2.6	130	0.52	200	0.8
T4	780	3.31915	450	1.91489	230	0.978723	130	0.553191	50	0.212766	600	2.55319	100	0.425532	240	1.02128
T5	805	3.35417	390	1.625	245	1.02083	120	0.5	90	0.375	530	2.20833	110	0.458333	200	0.833333

## Sheet: VFA
No	Sample NO.	VFA	Concentration (mmol/L)	Concentration (mmol/dL)				C2	C3	isoC4	C4	C5
1	T1CE	C2	469.108	46.9108	Acetate		T1CE	46.9108	8.718	0.115311	3.79912	0.753983
		C3	87.18	8.718	Propionate		T2CE	40.9607	9.6356	0.0937691	4.11517	0.56396
		iso-C4	1.15311	0.115311	Isobutyrate		T3CE	7.93833	1.75161	0.022902	0.814746	0.188206
		C4	37.9912	3.79912	Butyrate		T4CE	9.18713	2.35163	0.0179777	0.952486	0.128871
		C5	7.53983	0.753983	Valerate		T5CE	12.3019	2.18568	0.035145	0.975029	0.0888622
2	T2CE	C2	409.607	40.9607
		C3	96.356	9.6356			C1CE	16.2617	3.29658	0.0551612	1.47238	0.218552
		iso-C4	0.937691	0.0937691			C2CE	8.92164	2.53648	0.02413	0.797279	0.230031
		C4	41.1517	4.11517			C3CE	12.5111	2.3576	0.0457425	1.07755	0.0920896
		C5	5.6396	0.56396			C4CE	20.655	5.10709	0.0312154	1.16691	0.283251
3	T3CE	C2	79.3833	7.93833			C5CE	8.95234	2.46043	0.0705356	0.812238	0.156629
		C3	17.5161	1.75161
		iso-C4	0.22902	0.022902			1CO1.1	15.4189	2.47363	0.0507036	1.35586	0.077298
		C4	8.14746	0.814746			1CO1.2	18.7497	4.43205	0.0635115	2.58077	0.521402
		C5	1.88206	0.188206			1CO1.3	13.8877	3.15061	0.031019	2.43093	0.440462
4	T4CE	C2	91.8713	9.18713			1CO1.4	18.4588	2.05328	0.1332	1.15592	0.238349
		C3	23.5163	2.35163			2CO2.1	15.4273	2.25173	0.0720952	1.51019	0.190897
		iso-C4	0.179777	0.0179777			2CO2.2	16.6141	4.48937	0.0464057	3.12186	0.647676
		C4	9.52486	0.952486			2CO2.3	58.3893	8.35327	0.525949	3.99228	1.02489
		C5	1.28871	0.128871			2CO2.4	14.3668	2.10582	0.177561	0.928465	1.89301
5	T5CE	C2	123.019	12.3019
		C3	21.8568	2.18568			1CE1.1	21.5171	3.41365	0.0412271	2.10177	0.129689
		iso-C4	0.35145	0.035145			1CE1.2	22.3021	5.06745	0.0633927	2.69892	0.493393
		C4	9.75029	0.975029			1CE1.3	3.47762	0.0447089	0.0460015	0.0729647	0.0250792
		C5	0.888622	0.0888622			1CE1.4	26.3581	4.20821	0.101842	4.35025	0.679016
6	C1CE	C2	162.617	16.2617			2CE2.1	33.7332	4.90109	0.137206	2.2747	0.294257
		C3	32.9658	3.29658			2CE2.2	15.7431	4.48323	0.0391031	3.1809	0.828813
		iso-C4	0.551612	0.0551612			2CE2.3	45.2205	9.13021	0.292765	6.46611	1.73226
		C4	14.7238	1.47238			2CE2.4	39.7153	8.57287	0.163111	4.41264	1.08748
		C5	2.18552	0.218552
7	C2CE	C2	89.2164	8.92164
		C3	25.3648	2.53648
		iso-C4	0.2413	0.02413
		C4	7.97279	0.797279
		C5	2.30031	0.230031
8	C3CE	C2	125.111	12.5111
		C3	23.576	2.3576
		iso-C4	0.457425	0.0457425
		C4	10.7755	1.07755
		C5	0.920896	0.0920896
9	C4CE	C2	206.55	20.655
		C3	51.0709	5.10709
		iso-C4	0.312154	0.0312154
		C4	11.6691	1.16691
		C5	2.83251	0.283251
10	C5CE	C2	89.5234	8.95234
		C3	24.6043	2.46043
		iso-C4	0.705356	0.0705356
		C4	8.12238	0.812238
		C5	1.56629	0.156629
11	1CO1.1	C2	154.189	15.4189
		C3	24.7363	2.47363
		iso-C4	0.507036	0.0507036
		C4	13.5586	1.35586
		C5	0.77298	0.077298
12	1CO1.2	C2	187.497	18.7497
		C3	44.3205	4.43205
		iso-C4	0.635115	0.0635115
		C4	25.8077	2.58077
		C5	5.21402	0.521402
13	1CO1.3	C2	138.877	13.8877
		C3	31.5061	3.15061
		iso-C4	0.31019	0.031019
		C4	24.3093	2.43093
		C5	4.40462	0.440462
14	1CO1.4	C2	184.588	18.4588
		C3	20.5328	2.05328
		iso-C4	1.332	0.1332
		C4	11.5592	1.15592
		C5	2.38349	0.238349
15	2CO2.1	C2	154.273	15.4273
		C3	22.5173	2.25173
		iso-C4	0.720952	0.0720952
		C4	15.1019	1.51019
		C5	1.90897	0.190897
16	2CO2.2	C2	166.141	16.6141
		C3	44.8937	4.48937
		iso-C4	0.464057	0.0464057
		C4	31.2186	3.12186
		C5	6.47676	0.647676
17	2CO2.3	C2	583.893	58.3893
		C3	83.5327	8.35327
		iso-C4	5.25949	0.525949
		C4	39.9228	3.99228
		C5	10.2489	1.02489
18	2CO2.4	C2	143.668	14.3668
		C3	21.0582	2.10582
		iso-C4	1.77561	0.177561
		C4	9.28465	0.928465
		C5	18.9301	1.89301
19	1CE1.1	C2	215.171	21.5171
		C3	34.1365	3.41365
		iso-C4	0.412271	0.0412271
		C4	21.0177	2.10177
		C5	1.29689	0.129689
20	1CE1.2	C2	223.021	22.3021
		C3	50.6745	5.06745
		iso-C4	0.633927	0.0633927
		C4	26.9892	2.69892
		C5	4.93393	0.493393
21	1CE1.3	C2	34.7762	3.47762
		C3	0.447089	0.0447089
		iso-C4	0.460015	0.0460015
		C4	0.729647	0.0729647
		C5	0.250792	0.0250792
22	1CE1.4	C2	263.581	26.3581
		C3	42.0821	4.20821
		iso-C4	1.01842	0.101842
		C4	43.5025	4.35025
		C5	6.79016	0.679016
23	2CE2.1	C2	337.332	33.7332
		C3	49.0109	4.90109
		iso-C4	1.37206	0.137206
		C4	22.747	2.2747
		C5	2.94257	0.294257
24	2CE2.2	C2	157.431	15.7431
		C3	44.8323	4.48323
		iso-C4	0.391031	0.0391031
		C4	31.809	3.1809
		C5	8.28813	0.828813
25	2CE2.3	C2	452.205	45.2205
		C3	91.3021	9.13021
		iso-C4	2.92765	0.292765
		C4	64.6611	6.46611
		C5	17.3226	1.73226
26	2CE2.4	C2	397.153	39.7153
		C3	85.7287	8.57287
		iso-C4	1.63111	0.163111
		C4	44.1264	4.41264
		C5	10.8748	1.08748

## Sheet: Villi morphology
Group	Intestinal part	Villi height (mm)	Crypth depth (mm)	Cell area (square mm)	Cell mitosis/crypt
C1D	Duodenum	0.421786	0.30373	0.0118389	0
C1D	Duodenum	0.490398	0.241402	0.0163856	0
C1D	Duodenum	0.437197	0.269007	0.0155023	1
C1D	Duodenum	0.600386	0.210687	0.0126909	1
C1D	Duodenum	0.535324	0.268137	0.016453	1
C1D	Duodenum	0.432491	0.334517	0.0117456	0
C1D	Duodenum	0.436247	0.170549	0.0136723	0
C1D	Duodenum	0.471033	0.237018	0.0111728	0
C1D	Duodenum	0.49055	0.308607	0.0144718	1
C1D	Duodenum	0.614138	0.219186	0.0160301	0
C1D	Duodenum	0.533477	0.278295	0.0143295	1
C1D	Duodenum	0.493366	0.309333	0.0120752	1
C1D	Duodenum	0.383817	0.265438	0.0168651	1
C1J	Jejunum	0.455944	0.289744	0.0105496	1		A=Villus height
C1J	Jejunum	0.37877	0.235207	0.01331	1.6		B=Cell area (microvilus area)
C1J	Jejunum	0.475238	0.228591	0.0121937	4		C=Cell mitosis
C1J	Jejunum	0.45867	0.239403	0.00852755	3
C1J	Jejunum	0.441241	0.237484	0.00504461	2
C1J	Jejunum	0.495392	0.261117	0.00701151	1
C1J	Jejunum	0.52123	0.231729	0.00948103	1
C1J	Jejunum	0.346037	0.24471	0.0106	2
C1J	Jejunum	0.532249	0.295732	0.00966356	1
C1J	Jejunum	0.397956	0.253353	0.0112654	1.5
C1J	Jejunum	0.413394	0.205415	0.0125009	1
C1J	Jejunum	0.520118	0.163869	0.00697065	1.5
C1I	Ileum	0.342245	0.169007	0.0129558	1.33
C1I	Ileum	0.322512	0.183145	0.0079466	0.33
C1I	Ileum	0.294361	0.253559	0.0162147	0
C1I	Ileum	0.473014	0.199328	0.0121222	0
C1I	Ileum	0.554492	0.131782	0.0145726	0
C1I	Ileum	0.495652	0.189125	0.0162576	0.25
C1I	Ileum	0.369733	0.209871	0.0148703	2
C1I	Ileum	0.505675	0.171463	0.00888851	0.33
C1I	Ileum	0.381451	0.327981	0.0104495	0
C1I	Ileum	0.384687	0.173606	0.0152373	0.33
C1I	Ileum	0.437484	0.173427	0.0129476	0.5
C1I	Ileum	0.424108	0.146235	0.0107669	0
C2D	Duodenum	0.488479	0.492864	0.0205353	0
C2D		0.507603	0.386453	0.0201444	0.5
C2D		0.579442	0.339762	0.0186767	0
C2D		0.461422	0.361018	0.0137703	1
C2D		0.499202	0.387933	0.0159034	1
C2D		0.431074	0.426896	0.0133924	0.5
C2D		0.518047	0.575883	0.0176034	0.66
C2D		0.438946	0.514596	0.0159068	0
C2D		0.449292	0.435198	0.0163768	0.5
C2D		0.487484	0.530267	0.0245263	0
C2D		0.47071	0.548288	0.016056	0
C2D		0.667787	0.430805	0.0218954	0.5
C2J	Jejunum	0.586525	0.252985	0.0119376	1
C2J		0.436166	0.416039	0.00781448	0.33
C2J		0.614757	0.311144	0.00759722	1
C2J		0.584042	0.360149	0.00966356	1
C2J		0.654384	0.349848	0.0129851	0
C2J		0.59393	0.391725	0.00961997	0.5
C2J		0.522467	0.311843	0.0113376	0
C2J		0.464237	0.334597	0.0114806	0
C2J		0.648198	0.293124	0.0185786	1
C2J		0.626027	0.308293	0.0120915	1
C2J		0.603344	0.274897	0.014495	3
C2J		0.52738	0.275076	0.0119662	3
C2I	Ileum	0.475435	0.297597	0.0117517	0
C2I		0.42929	0.382733	0.0137949	0
C2I		0.586964	0.231424	0.0135354	0.5
C2I		0.413063	0.454904	0.00959954	0.5
C2I		0.55997	0.213179	0.00984744	0
C2I		0.690147	0.244585	0.0131104	0
C2I		0.470513	0.402977	0.0151018	1
C2I		0.523633	0.385279	0.010237	0
C2I		0.556948	0.247032	0.0115317	0
C2I		0.454259	0.421804	0.0127236	0.5
C2I		0.566317	0.289215	0.0128897	0.33
C2I		0.446055	0.380527	0.0121058	1
C3D	Duodenum	0.440515	0.520898	0.0127726	0
C3D		0.520602	0.321194	0.0143697	0
C3D		0.567124	0.254052	0.0174596	0.5
C3D		0.436426	0.511664	0.0145107	0
C3D		0.545221	0.321221	0.0199728	0
C3D		0.664578	0.215349	0.0168889	0
C3D		0.600179	0.429684	0.0220364	0
C3D		0.731424	0.41716	0.0168562	0
C3D		0.402205	0.476089	0.0133031	0
C3D		0.529568	0.350278	0.0148655	0
C3D		0.564156	0.419751	0.0130185	0
C3D		0.374574	0.459736	0.0174113	0
C3J	Jejunum	0.606616	0.304259	0.0159695	1
C3J		0.486068	0.370755	0.0136539	0
C3J		0.517778	0.46672	0.0161363	0
C3J		0.509181	0.369204	0.013547	0
C3J		0.600968	0.208974	0.0146809	0.5
C3J		0.565035	0.263834	0.0209501	0.33
C3J		0.493401	0.259252	0.0164408	0.5
C3J		0.498978	0.188587	0.0142655	0.5
C3J		0.507961	0.268334	0.0148512	1.33
C3J		0.497337	0.266371	0.0132773	0
C3J		0.517366	0.35459	0.0153627	0.5
C3J		0.511942	0.278501	0.0182647	0
C3I	Ileum	0.588058	0.251685	0.0151168	0.33
C3I		0.612838	0.386229	0.0106034	0
C3I		0.459055	0.283513	0.0168807	0
C3I		0.405352	0.244325	0.0125724	0.5
C3I		0.59159	0.287413	0.0107723	2
C3I		0.488829	0.387538	0.0127862	0.5
C3I		0.524942	0.259934	0.0117061	2
C3I		0.610929	0.265528	0.0143275	0.33
C3I		0.599821	0.431182	0.015789	0.5
C3I		0.59419	0.247445	0.0127324	1.33
C3I		0.456258	0.352179	0.0102452	0
C3I		0.549023	0.168343	0.0200967	0
C4D	Duodenum	0.382491	0.486131	0	0.5
C4D		0.531244	0.507325	0.0126963	0
C4D		0.475148	0.600807	0.0258639	0
C4D		0.444029	0.361404	0.00999319	1
C4D		0.364076	0.408553	0.0215235	0
C4D		0.417608	0.654779	0.0253715	1
C4D		0.447023	0.631397	0.0221154	1
C4D		0.341671	0.513269	0.0166417	1.33
C4D		0.348619	0.735826	0.0219696	0
C4D		0.456213	0.533817	0.0186726	0
C4D		0.397068	0.654196	0.01568	0
C4D		0.26612	0.714658	0.0163087	0
C4J	Jejunum	0.515474	0.454474	0.0115215	0
C4J		0.474691	0.269661	0.0118607	0
C4J		0.496907	0.311216	0.00919703	0.33
C4J		0.410741	0.313986	0.0104502	0
C4J		0.494172	0.317518	0.0119056	0
C4J		0.570567	0.189663	0.0135061	0.33
C4J		0.670504	0.164999	0.0158653	0.25
C4J		0.455684	0.395885	0.0184111	0
C4J		0.556554	0.311583	0.00880474	1
C4J		0.529487	0.282347	0.014008	0
C4J		0.594899	0.326735	0.0109119	0
C4J		0.443276	0.312659	0.00825512	0.5
C4I	Ileum	0.362507	0.272727	0.0105183	0.33
C4I		0.43865	0.199032	0.0123708	0.5
C4I		0.476708	0.287251	0.0100667	1
C4I		0.336875	0.415932	0.0182047	0.5
C4I		0.50442	0.136023	0.0119294	0.5
C4I		0.492415	0.136659	0.0146557	1
C4I		0.351408	0.446674	0.0128169	0
C4I		0.402546	0.301892	0.0110992	0.5
C4I		0.556581	0.197579	0.014873	1
C4I		0.331863	0.401443	0.01432	0
C4I		0.456294	0.313439	0.0159811	0
C4I		0.526036	0.290147	0.0106511	1
C5D	Duodenum	0.682966	0.312569	0.0163815	0.5
C5D		0.641761	0.285476	0.01249	0
C5D		0.744997	0.364318	0.0173187	0.5
C5D		0.738892	0.397032	0.0187925	0
C5D		0.566828	0.253676	0.0146707	1
C5D		0.657172	0.343868	0.0149459	0.25
C5D		0.66612	0.359961	0.0137172	0
C5D		0.779962	0.306276	0.0145747	1
C5D		0.819042	0.291698	0.0119328	1
C5D		0.692953	0.372512	0.015962	1.2
C5D		0.59662	0.201892	0.0147858	0
C5D		0.661745	0.319984	0.0178247	0.5
C5J	Jejunum	0.736247	0.328797	0.011262	0.5
C5J		0.661709	0.205585	0.0101199	1
C5J		0.641815	0.388964	0.0171634	0
C5J		0.791044	0.332742	0.0129885	0
C5J		0.610418	0.400314	0.0164129	1
C5J		0.683073	0.293715	0.00927127	0
C5J		0.75771	0.225453	0.0162712	1
C5J		0.799964	0.227102	0.0210066	0.5
C5J		0.550018	0.318415	0.014888	0
C5J		0.538713	0.277676	0.0119894	0.5
C5J		0.681971	0.361494	0.0124968	1
C5J		0.742263	0.202125	0.0139815	0.5
C5I	Ileum	0.581594	0.202107	0.0119356	0
C5I		0.501309	0.27565	0.0114125	0
C5I		0.43934	0.318872	0.0117803	0
C5I		0.512345	0.258723	0.0134441	1
C5I		0.565483	0.260068	0.0107573	1
C5I		0.701623	0.20147	0.0112266	1
C5I		0.70009	0.269822	0.0104127	0.5
C5I		0.460983	0.325507	0.0150249	1
C5I		0.430491	0.348072	0.00778179	0
C5I		0.561153	0.268684	0.0155145	0.5
C5I		0.527775	0.231424	0.0141136	0
C5I		0.524969	0.179971	0.0126718	1
T1D	Duodenum	0.493724	0.339152	0.0170197	0
T1D		0.224924	0.509046	0.0161391	0
T1D		0.328411	0.511001		0
T1D		0.333046	0.489519	0.0175952	0
T1D		0.510938	0.35503	0.0186713	0
T1D		0.411556	0.366299		0
T1D		0.319482	0.360014	0.0263073	0
T1D		0.477882	0.200484		0.33
T1D		0.639188	0.412991	0.016688	0
T1D		0.450305	0.419016	0.019526	0
T1D		0.505576	0.320378	0.0179371	0
T1D		0.299112	0.420136	0.0251529	0.5
T1J	Jejunum	0.483871	0.272835	0.0177797	0
T1J		0.481316	0.222171	0.0148669	0.5
T1J		0.429478	0.370907	0.0131022	0
T1J		0.504626	0.295715	0.0223326	0
T1J		0.511171	0.28016	0.0132718	0
T1J		0.501856	0.289878	0.0227236	1
T1J		0.542819	0.498781	0.0126139	0.5
T1J		0.374493	0.327362	0.0133876	0.33
T1J		0.589448	0.298252	0.0184431	0
T1J		0.519069	0.253093	0.0161793	0.33
T1J		0.556859	0.331962	0.0193659	0
T1J		0.651452	0.302134	0.015236	1.2
T1I	Ileum	0.664461	0.240712	0.0104924	0
T1I		0.542756	0.15659	0.012005	0
T1I		0.596396	0.351668	0.0135204	1
T1I		0.68319	0.195186	0.0156024	1
T1I		0.705496	0.178555	0.0111537	1
T1I		0.630034	0.253407	0.0123919	0
T1I		0.468576	0.299892	0.0128019	1
T1I		0.546988	0.284176	0.0132023	0
T1I		0.571221	0.330518	0.014401	0.33
T1I		0.672315	0.383037	0.00968671	0
T1I		0.633943	0.335333	0.0144732	0
T1I		0.624099	0.319204	0.0163625	0.5
T2D	Duodenum	0.493653	0.464551	0.0144752	0
T2D		0.365304	0.598628	0.0180617	0
T2D		0.68492	0.593509	0.0135994	0
T2D		0.846019	0.378071	0.0127011	0
T2D		0.442057	0.380061	0.0211687	0.33
T2D		0.521105	0.376466	0.0173214	0
T2D		0.387404	0.551291	0.0138602	0.33
T2D		0.643966	0.290533	0.0190567	0
T2D		0.490219	0.413107	0.0179718	0
T2D		0.583414	0.279909	0.013613	0
T2D		0.630698	0.381675	0.0188865	0.33
T2D		0.315546	0.658589	0.0213049	0.5
T2J	Jejunum	0.640165	0.282374	0.0221154	0
T2J		0.542326	0.283405	0.0198304	0.5
T2J		0.501937	0.372153	0.019573	0.66
T2J		0.565537	0.374171	0.0157114	0.5
T2J		0.554016	0.335279	0.0150644	0.66
T2J		0.518263	0.2721	0.0199142	1.2
T2J		0.526878	0.361027	0.010506	0
T2J		0.455316	0.356787	0.0118014	0
T2J		0.533907	0.306697	0.0204243	0.66
T2J		0.591366	0.18925	0.0118647	0
T2J		0.487619	0.35381	0.0152258	0.33
T2J		0.554734	0.237099	0.0126943	0
T2I	Ileum	0.507325	0.304321	0.0185289	0
T2I		0.292353	0.493599	0.0109766	0
T2I		0.503703	0.311879	0.0189532	0
T2I		0.478358	0.260167	0.0123742	1
T2I		0.516093	0.196871	0.0161146	0.5
T2I		0.441662	0.351157	0.0150303	0.5
T2I		0.417007	0.23276	0.0121249	0.5
T2I		0.401981	0.327981	0.0114725	0
T2I		0.568953	0.468738	0.0135722	0.5
T2I		0.408078	0.492729	0.00996322	0.5
T2I		0.434732	0.296495	0.0137635	1
T2I		0.484104	0.271185	0.0129272	0.5
T3D	Duodenum	0.593393	0.481666	0.0176742	0
T3D		0.599821	0.497068	0.018108	0.33
T3D		0.598978	0.476206	0.0233406	0.5
T3D		0.45312	0.580958	0.0133542	0
T3D		0.495786	0.634086	0.0169019	0.66
T3D		0.653505	0.582374	0.019197	0
T3D		0.462274	0.735862	0.0145931	0
T3D		0.509503	0.665492	0.0181904	0
T3D		0.58925	0.724897	0.0201246	0
T3D		0.534086	0.738964	0.0169693	0
T3D		0.491492	0.617312	0.0198222	0
T3D		0.529496	0.580455	0.0226452	1
T3J	Jejunum	0.438766	0.426842	0.0136832	0.5
T3J		0.456518	0.317483	0.0162957	0.66
T3J		0.610149	0.311485	0.0118109	0
T3J		0.514031	0.387986	0.0110924	1.2
T3J		0.569455	0.236077	0.0144003	1
T3J		0.490192	0.439717	0.0129047	1
T3J		0.538013	0.408266	0.0134768	0.5
T3J		0.57019	0.38068	0.0142307	1
T3J		0.516792	0.335871	0.01224	0.5
T3J		0.474224	0.240963	0.0124069	0.5
T3J		0.460642	0.302026	0.0232139	0
T3J		0.423032	0.38085	0.0130294	0
T3I	Ileum	0.654635	0.300269	0.0130069	0
T3I		0.405119	0.399121	0.0243166	0
T3I		0.569276	0.279935	0.0132677	1
T3I		0.442828	0.489681	0.0180263	1
T3I		0.48458	0.27704	0.0149711	2
T3I		0.457836	0.289797	0.0149785	1
T3I		0.554115	0.30347	0.0115024	0.66
T3I		0.503801	0.301542	0.0152612	1
T3I		0.466828	0.340228	0.0127379	0
T3I		0.442227	0.266783	0.0204052	0.5
T3I		0.472763	0.398826	0.0133958	0
T3I		0.591958	0.389107	0.0141647	0
T4D	Duodenum	0.714587	0.45797	0.0151835	0.5
T4D		0.523059	0.537009	0.0191562	0.5
T4D		0.543276	0.394791		0
T4D		0.575229	0.36516	0.0120636	0
T4D		0.750601	0.509503	0.0172758	0
T4D		0.515672	0.375704	0.0138092	0
T4D		0.462408	0.540201	0.0201444	0.5
T4D		0.515806	0.39246	0.0213608	0
T4D		0.493975	0.586937	0.0220153	0
T4D		0.535252	0.530554	0.0138405	0
T4D		0.73891	0.419007	0.0248117	0
T4D		0.546477	0.495616	0.0264728	0
T4J	Jejunum	0.648646	0.29168	0.016812	1
T4J		0.512471	0.188892	0.0158013	0
T4J		0.54411	0.298144	0.0137649	0.5
T4J		0.625784	0.212175		0
T4J		0.581711	0.295042	0.0123837	0
T4J		0.495535	0.221893	0.0193789	0
T4J		0.492639	0.351829	0.0146353	0
T4J		0.506733	0.294379	0.0144276	0.33
T4J		0.419338	0.269114	0.0112525	0.5
T4J		0.637699	0.19783	0.017224	0.33
T4J		0.478886	0.350592	0.0138773	0
T4J		0.577291	0.358427	0.0110461	0
T4I	Ileum	0.455621	0.289197	0.0120275	0.5
T4I		0.516774	0.226645	0.0133392	0.66
T4I		0.505935	0.377864	0.0136723	0
T4I		0.561664	0.283432	0.0126888	0
T4I		0.557459	0.227604	0.0129183	1
T4I		0.450681	0.283064	0.0152939	1
T4I		0.467124	0.320719	0.016167	0
T4I		0.516604	0.202044	0.0110972	1.33
T4I		0.522682	0.270289	0.0127671	0
T4I		0.539502	0.426098	0.0153416	1
T4I		0.558401	0.284167	0.0199006	0
T4I		0.422279	0.234033	0.0199973	1
T5D	Duodenum	0.598503	0.451847	0.0140421	0.33
T5D		0.465492	0.400206	0.0139971	0.66
T5D		0.692084	0.505048	0.0137806	0.25
T5D		0.73501	0.481612	0.0164278	0
T5D		0.496136	0.732993	0.0148723	0.33
T5D		0.395535	0.487439		0.33
T5D		0.591985	0.374296	0.0127862	0.33
T5D		0.463448	0.542738	0.0191228	0.5
T5D		0.56369	0.416451	0.0191214	0
T5D		0.57366	0.351452	0.0144391	0
T5D		0.519338	0.545114	0.0115916	0.5
T5D		0.501067	0.531504	0.0209303	0
T5J	Jejunum	0.598942	0.25355	0.0117708	0.5
T5J		0.563018	0.319831	0.0180719	1
T5J		0.68752	0.239663	0.0121848	0
T5J		0.438372	0.302968	0.0132643	0
T5J		0.682383	0.289645	0.0119574	0
T5J		0.624789	0.246817	0.0136593	0
T5J		0.651928	0.283459	0.0165538	0
T5J		0.639842	0.267814	0.0117217	0
T5J		0.559925	0.349175	0.0126847	0
T5J		0.724287	0.288148	0.0105006	0.5
T5J		0.613762	0.297248	0.0156705	0
T5J		0.549121	0.21768		0
T5I	Ileum	0.533961	0.382275	0.0126548	0
T5I		0.470791	0.265672	0.0119308	0.5
T5I		0.437816	0.334149	0.013957	3
T5I		0.500681	0.262435	0.0165511	0.5
T5I		0.577927	0.290613	0.0155254	1
T5I		0.449677	0.26291	0.0124137	0
T5I		0.37279	0.44064	0.0146394	1
T5I		0.495732	0.363502	0.0179514	0.5
T5I		0.503425	0.274171	0.0158939	0
T5I		0.440326	0.340622	0.0195307	0
T5I		0.574951	0.380429	0.0199837	0
T5I		0.470405	0.297086	0.0151277	1

## Sheet: microbiota_Enter
Ileum
ตัวอย่าง		10^-2	10^-3	10^-4	10^-5	10^-6	10^-7	CFU/0.5 g	CFU/1g	CFU/1 g แสดงเป็น log10
C1	A	350	33	2	1	NF	NF
	B	345	42	1	1	NF	NF
								35454.5	70909.1	4.8507
C2	A	TMTC	TMTC	101	11	1	24
	B	TMTC	TMTC	98	19	NF	28
								1.04091e+06	2.08182e+06	6.31844
C3	A	TMTC	TMTC	TMTC	333	45	7
	B	TMTC	TMTC	TMTC	368	53	8
								5.13636e+07	1.02727e+08	8.01169
C4	A	TMTC	355	53	7	2	NF
	B	TMTC	385	58	2	NF	NF
								545455	1.09091e+06	6.03779
C5	A	63	6	NF	NF	NF	NF
	B	59	5	NF	NF	NF	NF
								6045.45	12090.9	4.08246
เฉลี่ยกลุ่ม C								1.05983e+07	2.11966e+07	5.86022
ตัวอย่าง		10^-2	10^-3	10^-4	10^-5	10^-6	10^-7	CFU/0.5 g	CFU/1g	CFU/1 g แสดงเป็น log10
T1	A	334	41	4	NF	NF	NF
	B	351	43	8	NF	NF	NF
								43636.4	87272.7	4.94088
T2	A	133	31	3	NF	NF	NF
	B	166	42	3	NF	NF	NF
								16909.1	33818.2	4.52915
T3	A	TMTC	TMTC	312	30	3	NF
	B	TMTC	TMTC	290	27	4	NF
								2.90909e+06	5.81818e+06	6.76479
T4	A	TMTC	TMTC	TMTC	TMTC	425	67
	B	TMTC	TMTC	TMTC	TMTC	489	68
								675000000	1350000000	9.13033
T5	A	TMTC	78	NF	NF	NF	NF
	B	TMTC	59	4	1	NF	NF
								67142.9	134286	5.12803
เฉลี่ยกลุ่ม T								1.35607e+08	2.71215e+08	6.09864
Caecum
ตัวอย่าง		10^-2	10^-3	10^-4	10^-5	10^-6	10^-7	CFU/0.5 g	CFU/1g	CFU/1 g แสดงเป็น log10
C1	A	TMTC	TMTC	TMTC	454	67	10
	B	TMTC	TMTC	TMTC	566	65	5
								6.68182e+07	1.33636e+08	8.12592
C2	A	TMTC	TMTC	315	55	3	NF
	B	TMTC	TMTC	328	61	9	2
								5.81818e+06	1.16364e+07	7.06582
C3	A	TMTC	TMTC	434	68	6	1
	B	TMTC	TMTC	442	79	13	NF
								7.54545e+06	1.50909e+07	7.17872
C4	A	TMTC	TMTC	562	62	4	NF
	B	TMTC	TMTC	515	76	5	1
								6.68182e+06	1.33636e+07	7.12592
C5	A	TMTC	296	TMTC	140	21	5
	B	TMTC	259	TMTC	130	28	3
								14500000	29000000	7.4624
เฉลี่ยกลุ่ม C								2.02727e+07	4.05455e+07	7.39176
ตัวอย่าง		10^-2	10^-3	10^-4	10^-5	10^-6	10^-7	CFU/0.5 g	CFU/1g	CFU/1 g แสดงเป็น log10
T1	A	TMTC	TMTC	191	19	5	NF
	B	TMTC	TMTC	187	17	2	NF
								1.95455e+06	3.90909e+06	6.59208
T2	A	TMTC	TMTC	TMTC	282	30	5
	B	TMTC	TMTC	TMTC	286	35	3
								2.87727e+07	5.75455e+07	7.76001
T3	A	TMTC	217	32	4	1	NF
	B	TMTC	218	29	2	NF	NF
								304545	609091	5.78468
T4	A	TMTC	TMTC	TMTC	153	19	2
	B	TMTC	TMTC	TMTC	186	23	1
								1.73182e+07	3.46364e+07	7.53953
T5	A	TMTC	TMTC	219	22	2	NF
	B	TMTC	TMTC	222	16	2	1
								1.90909e+06	3.81818e+06	6.58186
เฉลี่ยกลุ่ม T								1.00518e+07	2.01036e+07	6.85163
colon
ตัวอย่าง		10^-2	10^-3	10^-4	10^-5	10^-6	10^-7	CFU/0.5 g	CFU/1g	CFU/1 g แสดงเป็น log10
C1	A	TMTC	TMTC	TMTC	463	42	4
	B	TMTC	TMTC	TMTC	444	51	4
								4.59091e+07	9.18182e+07	7.96293
C2	A	TMTC	301	40	2	1	NF
	B	TMTC	295	34	2	1	NF
								354545	709091	5.8507
C3	A	TMTC	TMTC	TMTC	159	23	1
	B	TMTC	TMTC	TMTC	142	26	4
								1.59091e+07	3.18182e+07	7.50268
C4	A	TMTC	TMTC	TMTC	476	65	3
	B	TMTC	TMTC	TMTC	469	61	4
								6.04545e+07	1.20909e+08	8.08246
C5	A	TMTC	TMTC	TMTC	94	12	2
	B	TMTC	TMTC	TMTC	95	14	NF
								9.77273e+06	1.95455e+07	7.29105
เฉลี่ยกลุ่ม C								2.648e+07	5.296e+07	7.33796
ตัวอย่าง		10^-2	10^-3	10^-4	10^-5	10^-6	10^-7	CFU/0.5 g	CFU/1g	CFU/1 g แสดงเป็น log10
T1	A	TMTC	TMTC	650	96	11	2
	B	TMTC	TMTC	622	81	14	1
								9.18182e+06	1.83636e+07	7.26396
T2	A	TMTC	TMTC	TMTC	132	14	1
	B	TMTC	TMTC	TMTC	141	18	2
								1.38636e+07	2.77273e+07	7.44291
T3	A	TMTC	TMTC	186	NF	NF	NF
	B	TMTC	TMTC	TMTC	NF	NF	NF
								186000	372000	5.57054
T4	A	TMTC	TMTC	TMTC	121	14	1
	B	TMTC	TMTC	TMTC	130	8	3
								1.24091e+07	2.48182e+07	7.39477
T5	A	TMTC	TMTC	98	13	NF	NF
	B	TMTC	TMTC	85	10	NF	NF
								936364	1.87273e+06	6.27247
เฉลี่ยกลุ่ม T								7.31538e+06	1.46308e+07	6.78893

## Sheet: microbiota_Ecoli
Ileal
ตัวอย่าง		10^-2	10^-3	10^-4	10^-5	10^-6	10^-7	CFU/0.5 g	CFU/1g	CFU/1 g แสดงเป็น log10
C1	A	4	NF	NF	NF	NF	NF
	B	6	NF	NF	NF	NF	NF
								500	1000	3
C2	A	TMTC	TMTC	85	12	1	23
	B	TMTC	TMTC	109	11	1	12
								1.13636e+06	2.27273e+06	6.35655
C3	A	TMTC	TMTC	TMTC	125	24	3
	B	TMTC	TMTC	TMTC	123	26	1
								1.35455e+07	2.70909e+07	7.43282
C4	A	TMTC	178	23	3	1	NF
	B	TMTC	182	45	6	NF	NF
								350000	700000	5.8451
C5	A	51	4	NF	NF	NF	NF
	B	50	9	NF	NF	NF	NF
								5181.82	10363.6	4.01551
เฉลี่ยกลุ่ม C								3007500	6015000	5.33
ตัวอย่าง		10^-2	10^-3	10^-4	10^-5	10^-6	10^-7	CFU/0.5 g	CFU/1g	CFU/1 g แสดงเป็น log10
T1	A	22	NF	NF	NF	NF	NF
	B	10	NF	NF	NF	NF	NF
								1600	3200	3.50515
T2	A	NF	NF	NF	NF	NF	NF
	B	NF	NF	NF	NF	NF	NF
T3	A	TMTC	TMTC	155	17	3	NF
	B	TMTC	TMTC	169	25	NF	NF
								2.14286e+06	4.28571e+06	6.63202
T4	A	TMTC	TMTC	TMTC	TMTC	214	43
	B	TMTC	TMTC	TMTC	TMTC	237	68
								2.55455e+08	5.10909e+08	8.70834
T5	A	TMTC	16	2	NF	NF	NF
	B	TMTC	13	1	NF	NF	NF
								14545.5	29090.9	4.46376
เฉลี่ยกลุ่ม T								6.44034e+07	128806774	5.82732
caecum
ตัวอย่าง		10^-2	10^-3	10^-4	10^-5	10^-6	10^-7	CFU/0.5 g	CFU/1g	CFU/1 g แสดงเป็น log10
C1	A	TMTC	TMTC	TMTC	181	68	6
	B	TMTC	TMTC	TMTC	216	68	9
								2.42273e+07	4.84545e+07	7.68533
C2	A	TMTC	TMTC	302	42	8	NF
	B	TMTC	TMTC	304	57	5	NF
								5.09091e+06	1.01818e+07	7.00783
C3	A	TMTC	TMTC	238	55	2	NF
	B	TMTC	TMTC	189	50	2	127
								4.95455e+06	9.90909e+06	6.99603
C4	A	TMTC	TMTC	155	31	7	NF
	B	TMTC	TMTC	159	31	6	NF
								3.40909e+06	6.81818e+06	6.83367
C5	A	TMTC	138	137	74	13	1
	B	TMTC	194	180	65	11	3
								7.40909e+06	1.48182e+07	7.17079
เฉลี่ยกลุ่ม C								9.01818e+06	1.80364e+07	7.13873
ตัวอย่าง		10^-2	10^-3	10^-4	10^-5	10^-6	10^-7	CFU/0.5 g	CFU/1g	CFU/1 g แสดงเป็น log10
T1	A	TMTC	280	95	11	1	13
	B	TMTC	291	87	16	2	NF
								1.36364e+06	2.72727e+06	6.43573
T2	A	TMTC	TMTC	TMTC	319	34	7
	B	TMTC	TMTC	TMTC	319	36	5
								3.21818e+07	6.43636e+07	7.80864
T3	A	TMTC	129	21	4	NF	NF
	B	TMTC	132	24	4	NF	NF
								400000	800000	5.90309
T4	A	TMTC	TMTC	221	87	26	1
	B	TMTC	TMTC	247	107	14	NF
								1.06364e+07	2.12727e+07	7.32782
T5	A	TMTC	TMTC	182	28	1	1
	B	TMTC	TMTC	177	14	1	1
								2e+06	4e+06	6.60206
เฉลี่ยกลุ่ม T								9.31636e+06	1.86327e+07	6.81547
colon
ตัวอย่าง		10^-2	10^-3	10^-4	10^-5	10^-6	10^-7	CFU/0.5 g	CFU/1g	CFU/1 g แสดงเป็น log10
C1	A	TMTC	TMTC	TMTC	205	42	3
	B	TMTC	TMTC	TMTC	216	40	4
								2.28636e+07	4.57273e+07	7.66018
C2	A	TMTC	277	40	6	NF	NF
	B	TMTC	261	32	6	NF	NF
								600000	1200000	6.07918
C3	A	TMTC	TMTC	TMTC	97	20	2
	B	TMTC	TMTC	TMTC	106	13	1
								1.07273e+07	2.14545e+07	7.33152
C4	A	TMTC	TMTC	TMTC	148	20	4
	B	TMTC	TMTC	TMTC	182	47	2
								1.80455e+07	3.60909e+07	7.5574
C5	A	TMTC	TMTC	261	75	12	2
	B	TMTC	TMTC	233	67	7	2
								7.31818e+06	1.46364e+07	7.16543
เฉลี่ยกลุ่ม C								1.19109e+07	2.38218e+07	7.15874
ตัวอย่าง		10^-2	10^-3	10^-4	10^-5	10^-6	10^-7	CFU/0.5 g	CFU/1g	CFU/1 g แสดงเป็น log10
T1	A	TMTC	TMTC	275	61	15	1
	B	TMTC	TMTC	276	28	7	NF
								5.04545e+06	1.00909e+07	7.00393
T2	A	TMTC	TMTC	TMTC	159	15	4
	B	TMTC	TMTC	TMTC	149	14	3
								1.53182e+07	3.06364e+07	7.48624
T3	A	TMTC	305	84	NF	NF	NF
	B	TMTC	287	125	NF	NF	NF
								364091	728182	5.86224
T4	A	TMTC	TMTC	258	96	8	6
	B	TMTC	TMTC	258	65	12	NF
								8.22727e+06	1.64545e+07	7.21629
T5	A	TMTC	159	51	4	NF	1
	B	TMTC	158	60	11	1	NF
								761905	1.52381e+06	6.18293
เฉลี่ยกลุ่ม T								5.94338e+06	1.18868e+07	6.75032

## Sheet: microbiota_Lacto
Ileal
ตัวอย่าง		10^-2	10^-3	10^-4	10^-5	10^-6	CFU/0.5 g	CFU/1g	CFU/1 g แสดงเป็น log10
C1	A	Con	0	0	7	7
	B	Con	0	1	4	2
							4500000	9000000	6.95424
C2	A	Con	Con	0	12	14
	B	Con	Con	0	9	8
							11000000	22000000	7.34242
C3	A	Con	0	0	3	0
	B	Con	0	0	1	1
							1000000	2000000	6.30103
C4	A	3	0	0	0	11
	B	1	0	0	0	19
							15000000	30000000	7.47712
C5	A	Con	Con	1	8	23
	B	Con	Con	3	10	33
							28000000	56000000	7.74819
เฉลี่ยกลุ่ม C							11900000	23800000	7.1646
ตัวอย่าง		10^-2	10^-3	10^-4	10^-5	10^-6	CFU/0.5 g	CFU/1g	CFU/1 g แสดงเป็น log10
T1	A	0	1	3	14	3
	B	0	6	5	14	6
							4500000	9000000	6.95424
T2	A	Con	0	2	3	2
	B	Con	0	0	0	6
							4000000	8000000	6.90309
T3	A	3	2	0	3	Con
	B	0	1	2	1	5
							5000000	10000000	7
T4	A	Con	3	0	1	0
	B	Con	0	0	0	3
							3000000	6000000	6.77815
T5	A	Con	Con	1	1	2
	B	Con	1	0	0	1
							1500000	3000000	6.47712
เฉลี่ยกลุ่ม T							3600000	7200000	6.82252
caecum
ตัวอย่าง		10^-2	10^-3	10^-4	10^-5	10^-6	CFU/0.5 g	CFU/1g	CFU/1 g แสดงเป็น log10
C1	A	Con	0	8	0	3
	B	Con	0	3	1	9
							6000000	12000000	7.07918
C2	A	Con	Con	0	1	3
	B	Con	Con	0	3	10
							6500000	13000000	7.11394
C3	A	0	0	0	0	3
	B	Con	0	0	0	4
							3500000	7000000	6.8451
C4	A	0	3	0	1	3
	B	1	7	0	0	7
							5000000	10000000	7
C5	A	Con	3	0	1	13
	B	Con	1	4	1	14
							13500000	27000000	7.43136
เฉลี่ยกลุ่ม C							6900000	13800000	7.09392
ตัวอย่าง		10^-2	10^-3	10^-4	10^-5	10^-6	CFU/0.5 g	CFU/1g	CFU/1 g แสดงเป็น log10
T1	A	0	0	0	0	6
	B	Con	0	0	0	6
							6000000	12000000	7.07918
T2	A	Con	0	0	0	4
	B	Con	0	0	2	1
							2500000	5000000	6.69897
T3	A	3	16	5	1	0
	B	0	5	4	0	0
							13636.4	27272.7	4.43573
T4	A	Con	0	0	6	6
	B	Con	0	0	6	13
							9500000	19000000	7.27875
T5	A	Con	0	1	6	15
	B	Con	0	0	0	26
							20500000	41000000	7.61278
เฉลี่ยกลุ่ม T							7.70273e+06	1.54055e+07	6.62108
colon
ตัวอย่าง		10^-2	10^-3	10^-4	10^-5	10^-6	CFU/0.5 g	CFU/1g	CFU/1 g แสดงเป็น log10
C1	A	Con	0	1	0	5
	B	0	0	4	1	0
							5000000	10000000	7
C2	A	Con	0	3	5	20
	B	Con	0	4	3	22
							21000000	42000000	7.62325
C3	A	0	0	0	0	0
	B	0	0	0	0	2
							2000000	4000000	6.60206
C4	A	Con	Con	3	0	14
	B	Con	4	2	0	33
							23500000	47000000	7.6721
C5	A	Con	Con	0	3	12
	B	Con	Con	0	4	12
							12000000	24000000	7.38021
เฉลี่ยกลุ่ม C							12700000	25400000	7.25552
ตัวอย่าง		10^-2	10^-3	10^-4	10^-5	10^-6	CFU/0.5 g	CFU/1g	CFU/1 g แสดงเป็น log10
T1	A	0	0	0	0	6
	B	0	0	0	0	6
							6000000	12000000	7.07918
T2	A	0	0	0	1	4
	B	0	0	0	0	1
							2500000	5000000	6.69897
T3	A	4	0	0	0	0
	B	3	1	0	0	0
							380.952	761.905	2.8819
T4	A	0	0	0	5	6
	B	Con	0	0	1	13
							9500000	19000000	7.27875
T5	A	1	0	1	2	15
	B	1	0	0	12	25
							20000000	40000000	7.60206
เฉลี่ยกลุ่ม T							7.60008e+06	1.52002e+07	6.30817

## Sheet: digest_EX1
Concentration (ug/ml)	A1	A2	A3	Aavg
0	0	0	0	0
50	0.013	0.025	0.029	0.0223333
100	0.069	0.077	0.097	0.081
150	0.128	0.131	0.123	0.127333
200	0.194	0.181	0.193	0.189333
250	0.26	0.266	0.23	0.252
300	0.295	0.326	0.301	0.307333
350	0.341	0.362	0.378	0.360333
400	0.455	0.425	0.412	0.430667
450	0.511	0.503	0.565	0.526333
500	0.564	0.535	0.556	0.551667

[truncated: 2 more sheets: digest_EX2, digest_result]
